# Supplementary material for: Experimental Evolution Under Biased Sex Ratios: Phenotypic and Genomic Responses in the Bulb Mite, Rhizoglyphus robini
Source: Genome Biol Evol. 2026 Jun 30;18(7):evag151. doi: 10.1093/gbe/evag151 (PMC13329799; doi:10.1093/gbe/evag151)
Supplement: evag151_Supplementary_Data [file evag151_supplementary_data.zip › Supplementary tables.xlsx]

## Sheet: TableS1
measure	class	treatment	generation	mean	standar error
pi	exon	female-biased	F1	0.0112	0.00002
pi	exon	female-biased	F28	0.0109	0.00002
pi	exon	male_biased	F1	0.0112	0.00002
pi	exon	male_biased	F28	0.0110	0.00002
pi	synonymous	female-biased	F1	0.0356	0.00005
pi	synonymous	female-biased	F28	0.0346	0.00008
pi	synonymous	male_biased	F1	0.0356	0.00006
pi	synonymous	male_biased	F28	0.0348	0.00005
pi	non-synonymous	female-biased	F1	0.00474	0.00001
pi	non-synonymous	female-biased	F28	0.00465	0.00002
pi	non-synonymous	male_biased	F1	0.00474	0.00002
pi	non-synonymous	male_biased	F28	0.00469	0.00001
pi	10kb windows	female-biased	F1	0.00914	0.00001
pi	10kb windows	female-biased	F28	0.00896	0.00004
pi	10kb windows	male_biased	F1	0.00916	0.00002
pi	10kb windows	male_biased	F28	0.00902	0.00003
theta	exon	female-biased	F1	0.0110	0.00002
theta	exon	female-biased	F28	0.0105	0.00003
theta	exon	male_biased	F1	0.0110	0.00003
theta	exon	male_biased	F28	0.0106	0.00005
theta	synonymous	female-biased	F1	0.0342	0.00003
theta	synonymous	female-biased	F28	0.0325	0.0001
theta	synonymous	male_biased	F1	0.0341	0.00008
theta	synonymous	male_biased	F28	0.0328	0.00015
theta	non-synonymous	female-biased	F1	0.0049	0.00001
theta	non-synonymous	female-biased	F28	0.00466	0.00002
theta	non-synonymous	male_biased	F1	0.00488	0.00002
theta	non-synonymous	male_biased	F28	0.00471	0.00003
theta	10kb windows	female-biased	F1	0.00937	0.00001
theta	10kb windows	female-biased	F28	0.00891	0.00004
theta	10kb windows	male_biased	F1	0.00935	0.00003
theta	10kb windows	male_biased	F28	0.009	0.00006
Table S1. Mean genetic diversity estimates across sex-ratio treatments and generations for each SNP class. The table reports the mean across replicate lines and the standard error.

## Sheet: Table S2
Sample Name	Line	Content	Generation	Total Reads (Million)	Mapped Reads (Million)	Filtered Reads (MapQ >20, Million)	Sequenced Bases (Million)	median insert size (bp)	Duplication Rate
SR01	F-B A	100 ♀	F1	194	154	130	20822	461	40.9%
SR03	F-B A	100 ♂	F1	190	96	80	12837	415	35.14%
SR05	F-B B	100 ♀	F1	160	132	111	17797	503	38.1%
SR07	F-B B	100 ♂	F1	213	110	91	14416	404	36.19%
SR10	F-B C	100 ♀	F1	192	157	132	21120	495	40.94%
SR11	F-B C	100 ♂	F1	204	99	82	13104	408	34.63%
SR14	F-B D	100 ♀	F1	195	139	117	18651	500	38.88%
SR15	F-B D	100 ♂	F1	257	61	51	7875	372	33.02%
SR17	M-B A	100 ♀	F1	172	129	108	17195	493	38.12%
SR20	M-B A	100 ♂	F1	201	86	71	11335	381	34.52%
SR21	M-B B	100 ♀	F1	164	110	93	14793	487	35.08%
SR24	M-B B	100 ♂	F1	242	96	79	12416	387	36.97%
SR26	M-B C	100 ♀	F1	166	126	106	16875	459	37.6%
SR28	M-B C	100 ♂	F1	235	127	106	16829	371	38.71%
SR30	M-B D	100 ♀	F1	183	151	127	20364	501	39.75%
SR31	M-B D	100 ♂	F1	214	137	114	18136	399	39.85%
SR97	F-B A	100 ♀	F28	194	172	147	23304	446	42.99%
SR99	F-B A	100 ♂	F28	170	148	126	20058	450	40.15%
SR102	F-B B	100 ♀	F28	216	196	167	26372	494	45.5%
SR104	F-B B	100 ♂	F28	175	154	131	20884	444	40.82%
SR107	F-B C	100 ♀	F28	128	111	94	14832	563	34.75%
SR109	F-B C	100 ♂	F28	198	169	143	22866	458	41.98%
SR112	F-B D	100 ♀	F28	205	185	158	25088	480	43.65%
SR115	F-B D	100 ♂	F28	155	138	113	17547	519	39.52%
SR117	M-B A	100 ♀	F28	178	160	136	21574	448	41.15%
SR120	M-B A	100 ♂	F28	180	156	130	20362	520	40.5%
SR122	M-B B	100 ♀	F28	170	153	130	20584	494	39.59%
SR124	M-B B	100 ♂	F28	207	182	154	24620	445	42.93%
SR127	M-B C	100 ♀	F28	190	170	145	22879	458	42.25%
SR129	M-B C	100 ♂	F28	189	163	138	21975	463	41.35%
SR132	M-B D	100 ♀	F28	167	151	129	20358	530	0.4
SR134	M-B D	100 ♂	F28	199	173	145	23613	467	0.4
			sum	6103	4491	3784	601481
Table S2. Summary of sequencing yield per sample. Counts of reads and bases are provided in millions and rounded to 0 decimal places. M-B and F-B mean male-biased and female-biased lines, respectively. MapQ- mapping quality.

## Sheet: Table S3
selection	line	Ne
female-biased	F-A	441.2445
	F-B	394.5069
	F-C	395.9668
	F-D	403.6390
male-biased	M-A	359.4659
	M-B	394.1269
	M-C	356.4228
	M-D	477.6465
Table S3. Line-specific estimates of effective population sizes.

## Sheet: Table S4
SNP position	gene name	functional description	nearest gene	functional description of the nearest gene	distance to the nearest gene [bp]	Mean allele frequency change in female-biased lines	Mean allele frequency change in male-biased lines
chr2: 7,431,618	-	-	rhrob100g01380	protein-coding gene (unknown function)	-672	-0.00481	0.109
chr2: 12,494,112	-	-	rhrob01g18520	dnaJ homolog subfamily B member 1-like heat shock protein	719	-0.244	0.232
chr2: 21,069,199	-	-	rhrob28g01000	tripartite motif-containing protein	-271	-0.266	0.225
chr2: 21,069,260	-	-	rhrob28g01000	tripartite motif-containing protein	-332	-0.270	0.237
chr8: 6,268,648	rhrob42g01420	nuclear hormone receptor HR96	-	-	0	0.195	-0.187
Table S4. Functional description and allele frequency change in SNPs selected in opposite direction between male- and female-biased lines which were significant in both treatments. Negative distances to the nearest genes are indicative of upstream location toward the gene.

## Sheet: Table S5
haplotype ID	treatment	Mean allele frequency change in female-biased lines	Mean allele frequency change in male-biased lines	Number of SNPs within haplotype
chr1_1	female_biased	0.24	0.12	33
chr1_3	female_biased	0.16	0.12	45
chr1_4	female_biased	0.18	0.11	6198
chr1_8	female_biased	0.23	0.09	21
chr1_1	male_biased	0.07	0.2	23
chr1_15	male_biased	0.07	0.14	27
chr1_16	male_biased	0.1	0.2	68
chr1_19	male_biased	0.11	0.19	239
chr1_2	male_biased	0.09	0.17	16630
chr1_26	male_biased	0.1	0.16	36
chr1_31	male_biased	0.08	0.14	25
chr2_1	male_biased	0.04	0.22	572
chr2_10	male_biased	0.03	0.12	122
chr2_14	male_biased	0.03	0.15	33
chr2_15	male_biased	0.04	0.13	20
chr2_16	male_biased	0.04	0.16	380
chr2_19	male_biased	0.04	0.2	70
chr2_2	male_biased	0.04	0.17	2728
chr2_21	male_biased	0.05	0.16	63
chr2_22	male_biased	0.04	0.15	330
chr2_25	male_biased	0.04	0.14	37
chr2_26	male_biased	0.04	0.17	2472
chr2_28	male_biased	0.02	0.14	422
chr2_3	male_biased	0.04	0.18	110
chr2_32	male_biased	0.04	0.18	242
chr2_33	male_biased	0.03	0.11	25
chr2_34	male_biased	0.03	0.15	136
chr2_36	male_biased	0.03	0.15	71
chr2_6	male_biased	0.05	0.18	693
chr3_1	female_biased	0.13	0.01	65
chr3_10	female_biased	0.19	0.06	1301
chr3_12	female_biased	0.21	0.04	30
chr3_13	female_biased	0.2	0.07	534
chr3_15	female_biased	0.18	0.03	72
chr3_16	female_biased	0.18	0.03	307
chr3_4	female_biased	0.12	0.02	31
chr3_5	female_biased	0.13	0.02	63
chr3_6	female_biased	0.15	0.03	54
chr3_7	female_biased	0.19	0.06	203
chr3_8	female_biased	0.14	0.02	22
chr3_9	female_biased	0.2	0.06	2079
chr3_1	male_biased	0.05	0.16	50
chr3_10	male_biased	0.04	0.17	23
chr3_2	male_biased	0.04	0.16	31
chr3_3	male_biased	0.04	0.16	86
chr3_5	male_biased	0.05	0.17	35
chr3_6	male_biased	0.04	0.15	1454
chr3_7	male_biased	0.04	0.15	1811
chr3_8	male_biased	0.03	0.15	1168
chr3_9	male_biased	0.03	0.17	22
chr4_1	female_biased	0.21	0.03	45
chr4_2	female_biased	0.22	0.04	40
chr4_3	female_biased	0.17	0.04	240
chr4_4	female_biased	0.18	0.11	463
chr4_5	female_biased	0.19	0.11	2457
chr4_6	female_biased	0.19	0.1	1158
chr4_8	female_biased	0.17	0.05	119
chr4_9	female_biased	0.16	0.03	83
chr4_1	male_biased	0.05	0.16	20
chr4_10	male_biased	0.07	0.15	111
chr4_12	male_biased	0.04	0.16	773
chr4_2	male_biased	0.03	0.13	132
chr4_4	male_biased	0.11	0.17	343
chr4_5	male_biased	0.11	0.17	2680
chr4_7	male_biased	0.08	0.17	30
chr4_8	male_biased	0.1	0.16	419
chr4_9	male_biased	0.06	0.15	69
chr5_1	female_biased	0.2	0.06	299
chr5_2	female_biased	0.18	0.04	35
chr5_4	female_biased	0.14	0.07	37
chr5_6	female_biased	0.18	0.07	69
chr5_9	female_biased	0.13	0.04	37
chr5_1	male_biased	0.08	0.2	36
chr5_2	male_biased	0.05	0.16	24
chr5_3	male_biased	0.07	0.18	21
chr5_4	male_biased	0.04	0.18	844
chr5_5	male_biased	0.03	0.15	64
chr5_6	male_biased	0.04	0.17	855
chr5_7	male_biased	0.06	0.17	5244
chr5_8	male_biased	0.06	0.15	22
chr7_1	female_biased	0.17	0.03	3025
chr7_11	female_biased	0.17	0.08	58
chr7_13	female_biased	0.23	0.1	34
chr7_2	female_biased	0.2	0.04	269
chr7_4	female_biased	0.21	0.07	59
chr7_5	female_biased	0.21	0.07	99
chr7_6	female_biased	0.21	0.08	93
chr7_7	female_biased	0.21	0.12	33
chr7_8	female_biased	0.21	0.08	61
chr7_1	male_biased	0.1	0.19	25
chr7_10	male_biased	0.06	0.18	314
chr7_11	male_biased	0.09	0.19	154
chr7_12	male_biased	0.11	0.2	79
chr7_13	male_biased	0.08	0.19	153
chr7_14	male_biased	0.07	0.16	49
chr7_15	male_biased	0.06	0.16	128
chr7_16	male_biased	0.07	0.19	59
chr7_17	male_biased	0.08	0.2	307
chr7_18	male_biased	0.09	0.2	154
chr7_2	male_biased	0.1	0.18	39
chr7_3	male_biased	0.05	0.13	26
chr7_4	male_biased	0.03	0.15	65
chr7_5	male_biased	0.05	0.17	52
chr7_6	male_biased	0.06	0.18	62
chr7_7	male_biased	0.05	0.14	57
chr7_8	male_biased	0.07	0.18	160
chr7_9	male_biased	0.08	0.18	88
chr8_1	female_biased	0.25	0.13	62
chr8_3	female_biased	0.18	0.06	37
chr8_4	female_biased	0.15	0.04	20
chr8_5	female_biased	0.17	0.09	5087
chr8_6	female_biased	0.19	NA	5743
chr8_2	male_biased	0.02	0.15	25
chr8_3	male_biased	0.04	0.18	38
chr8_4	male_biased	0.06	0.19	3029
chr8_5	male_biased	0.09	0.19	6853
chr8_6	male_biased	0.09	0.2	5336
Table S5. Haplotype-averaged allele frequency changes. First part of haplotype ID indicates chromosome, and second indicates their order on chromosome. Treatments in which haplotype was detected is denoted in second column. Last column shows number of SNPs with q value below 0.05 from the ACER test.

## Sheet: Table S6
line	generation	chr1	chr2	chr3	chr4	chr5	chr6 (sex)	chr7	chr8	sq_contigs
FB-A	1	1028280	912544	883875	569992	717747	700237	525230	653724	129040
FB-B	1	1025658	909629	879450	568985	713724	694104	523020	650806	128713
FB-C	1	1028556	911983	883587	569790	717775	698921	525552	653685	129048
FB-D	1	1027271	908184	880253	567977	716111	691537	522252	652804	128959
MB-A	1	1028880	912229	883488	569974	718322	699201	525135	653517	129044
MB-B	1	1025534	903222	879356	567089	716087	690745	523153	651732	128839
MB-C	1	1026297	910003	879884	568341	714813	694594	523497	648615	128381
MB-D	1	1023241	908641	879561	566891	714712	689931	522983	650406	128271
FB-A	28	1027053	910531	882670	568924	715856	698019	524743	652577	128841
FB-B	28	1022163	906601	879676	566771	714230	690001	523252	652020	127948
FB-C	28	1025410	909995	882007	567132	716825	694708	524457	652522	128588
FB-D	28	1026140	903727	881375	567713	709944	690448	521036	652072	128741
MB-A	28	1028428	911566	884181	569989	718137	699014	525855	653778	129106
MB-B	28	1012917	908695	882153	567518	713708	693817	522040	651929	128117
MB-C	28	1028417	912834	884523	570164	718897	700491	525666	654084	129280
MB-D	28	1027271	909002	882537	563985	716678	690206	516457	646574	127532
Table S6. Numbers of identified SNPs per chromosome for each replicate line at generation 1 and generation 28. Counts are based on the final filtered sync file and represent SNP positions retained after filtering. FB denotes female-biased lines and MB denotes male-biased lines. sq_contigs includes the summed counts across all contigs not included in the chromosome-scale assembly.
